# Supplementary material for: Rebiopsy Enhances Survival with Afatinib vs. Osimertinib in EGFR Exon 19 Deletion Non-Small Cell Lung Cancer: A Multicenter Study in Taiwan
Source: Curr Oncol. 2025 Jan 10;32(1):36. doi: 10.3390/curroncol32010036 (PMC11763488; doi:10.3390/curroncol32010036)
Supplement: Supplementary file 1 [file curroncol-32-00036-s001.zip]

Archive with 1 entries (1 files):
- curroncol-3378228-supplementary.pdf
